# Supplementary material for: Exploring ComQXPA quorum-sensing diversity and biocontrol potential of Bacillus spp. isolates from tomato rhizoplane
Source: Microb Biotechnol. 2015 Mar 10;8(3):527–40. doi: 10.1111/1751-7915.12258 (PMC4408185; doi:10.1111/1751-7915.12258)
Supplement: Supplementary file 1 [file mbt20008-0527-sd1.zip]

Archive with 3 entries (3 files):
- MBT2_12258-supp-0001-Supplementary figure 1.docx
- MBT2_12258-supp-0002-Supplementary table 1.docx
- MBT2_12258-supp-0003-Supplementary table 2.docx
